# Supplementary material for: The Auxin-Induced Protein Gene (MsARG4) Regulates Rapid Stem Elongation and Nutritional Quality Enhancement in Alfalfa
Source: Plants (Basel). 2026 Jun 30;15(13):2028. doi: 10.3390/plants15132028 (PMC13364422; doi:10.3390/plants15132028)
Supplement: Supplementary file 1 [file plants-15-02028-s001.zip]

Archive with 5 entries (5 files):
- Figure S1.pdf
- Table S1-8.pdf
- Table S10.pdf
- Table S11.pdf
- Table S9.xlsx
