# Supplementary material for: The Auxin-Induced Protein Gene (MsARG4) Regulates Rapid Stem Elongation and Nutritional Quality Enhancement in Alfalfa
Source: Plants (Basel). 2026 Jun 30;15(13):2028. doi: 10.3390/plants15132028 (PMC13364422; doi:10.3390/plants15132028)
Supplement: Supplementary file 1 [file plants-15-02028-s001.zip › Table S9.xlsx]

## Sheet: Table S9
Protein sequences of AUX/IAA family members in Medicago sativa (alfalfa) and Arabidopsis thaliana
>ARG4
MEFKATELRLGLPGTDEKEMKTIHGSVVKNNKRQLPQTSEESVSISKVSNDDQHVESSSA
APPAKAKIVGWPPIRSYRKNTLQEAEVGGIYVKVSMDGAPYLRKIDLRIYGGYPELLKAL
ETMFKLTIGEYSEREGYKGSEYAPTYEDKDGDWMLVGDVPWDMFVTSCKRLRIMKGTEAR
GLGCGV
>NP_001329482.1 indole-3-acetic acid inducible 14 [Arabidopsis thaliana]
MNLKETELCLGLPGGTETVESPAKSGVGNKRGFSETVDLKLNLQSNKQGHVDLNTNGAPK
EKTFLKDPSKPPAKAQVVGWPPVRNYRKNVMANQKSGEAEEAMSSGGGTVAFVKVSMDGA
PYLRKVDLKMYTSYKDLSDALAKMFSSFTMGMHFQTYKSNYHYYFCVYLQFFLFNDTVFS
IYD
>NP_001329438.1 indole-3-acetic acid inducible 29 [Arabidopsis thaliana]
MELDLGLSLSPHKSSKLGFNFDLNKHCAIEGAASCLGTEKLRFEATFGLGNVEENCYMPK
QRLFALNGQPNEEDEDPLESESSIVYERITAMNNNISNPTTATVGSSSSSSISSRSSMYV
KVKMDGVAIARKVDIKLFNSYESLTNSLITMFTEYEDCDREDTNYTFTFQGKEGDWLLRG
DVTWKIFAESVHRISIIRDRPCAYTRCLF
>NP_567891.1 indole-3-acetic acid inducible 29 [Arabidopsis thaliana]
MELDLGLSLSPHKSSKLGFNFDLNKHCAIEGAASCLGTEKLRFEATFGLGNVEENCYMPK
QRLFALNGQPNEEDEDPLESESSIVYDDEEENSEVVGWPPVKTCMIKYGSYHHRHIRNHH
HCPYHHRGRRITAMNNNISNPTTATVGSSSSSSISSRSSMYVKVKMDGVAIARKVDIKLF
NSYESLTNSLITMFTEYEDCDREDTNYTFTFQGKEGDWLLRGDVTWKIFAESVHRISIIR
DRPCAYTRCLF
>NP_001329484.1 indole-3-acetic acid inducible 14 [Arabidopsis thaliana]
MNLKETELCLGLPGGTETVESPAKSGVGNKRGFSETVDLKLNLQSNKQGHVDLNTNGAPK
EKTFLKDPSKPPAKAQVVGWPPVRNYRKNVMANQKSGEAEEAMSSGGGTVAFVKVSMDGA
PYLRKVDLKMYTSYKDLSDALAKMFSSFTMGSYGAQGMIDFMNESKVMDLLNSSEYVPSY
EDKDGDWMLVGDVPWP
>NP_188945.1 indole-3-acetic acid 7 [Arabidopsis thaliana]
MIGQLMNLKATELCLGLPGGAEAVESPAKSAVGSKRGFSETVDLMLNLQSNKEGSVDLKN
VSAVPKEKTTLKDPSKPPAKAQVVGWPPVRNYRKNMMTQQKTSSGAEEASSEKAGNFGGG
AAGAGLVKVSMDGAPYLRKVDLKMYKSYQDLSDALAKMFSSFTMGNYGAQGMIDFMNESK
LMNLLNSSEYVPSYEDKDGDWMLVGDVPWEMFVESCKRLRIMKGSEAVGLAPRAMEKYCK
NRS
>NP_187124.1 indoleacetic acid-induced protein 16 [Arabidopsis thaliana]
MINFEATELRLGLPGGNHGGEMAGKNNGKRGFSETVDLKLNLSSTAMDSVSKVDLENMKE
KVVKPPAKAQVVGWPPVRSFRKNVMSGQKPTTGDATEGNDKTSGSSGATSSASACATVAY
VKVSMDGAPYLRKIDLKLYKTYQDLSNALSKMFSSFTIGNYGPQGMKDFMNESKLIDLLN
GSDYVPTYEDKDGDWMLVGDVPWEMFVDSCKRIRIMKGSEAIGLAPRALEKCKNRS
>NP_182222.1 indole-3-acetic acid inducible 20 [Arabidopsis thaliana]
MGRGRSSSSSSIESSSKSNPFGASSSTRNLSTDLRLGLSFGTSSGTQYFNGGYGYSVAAP
AVEDAEYVAAVEEEEENECNSVGSFYVKVNMEGVPIGRKIDLMSLNGYRDLIRTLDFMFN
ASILWAEEEDMCNEKSHVLTYADKEGDWMMVGDVPWEMFLSTVRRLKISRANYHY
>NP_175692.1 indole-3-acetic acid 6 [Arabidopsis thaliana]
MAKEGLALEITELRLGLPGDNYSEISVCGSSKKKKRVLSDMMTSSALDTENENSVVSSVE
DESLPVVKSQAVGWPPVCSYRRKKNNEEASKAIGYVKVSMDGVPYMRKIDLGSSNSYINL
VTVLENLFGCLGIGVAKEGKKCEYIIIYEDKDRDWMLVGDVPWQMFKESCKRLRIVKRSD
ATGFGLQQD
>NP_193191.2 indole-3-acetic acid inducible 14 [Arabidopsis thaliana]
MNLKETELCLGLPGGTETVESPAKSGVGNKRGFSETVDLKLNLQSNKQGHVDLNTNGAPK
EKTFLKDPSKPPAKAQVVGWPPVRNYRKNVMANQKSGEAEEAMSSGGGTVAFVKVSMDGA
PYLRKVDLKMYTSYKDLSDALAKMFSSFTMGSYGAQGMIDFMNESKVMDLLNSSEYVPSY
EDKDGDWMLVGDVPWPMFVESCKRLRIMKGSEAIGLAPRAMEKFKNRS
>NP_173011.1 indole-3-acetic acid inducible 5 [Arabidopsis thaliana]
MANESNNLGLEITELRLGLPGDIVVSGESISGKKRASPEVEIDLKCEPAKKSQVVGWPPV
CSYRRKNSLERTKSSYVKVSVDGAAFLRKIDLEMYKCYQDLASALQILFGCYINFDDTLK
ESECVPIYEDKDGDWMLAGDVPWEMFLGSCKRLRIMKRSCNRG
>NP_171921.1 AUX/IAA transcriptional regulator family protein [Arabidopsis thaliana]
MMGSVELNLRETELCLGLPGGDTVAPVTGNKRGFSETVDLKLNLNNEPANKEGSTTHDVV
TFDSKEKSACPKDPAKPPAKAQVVGWPPVRSYRKNVMVSCQKSSGGPEAAAFVKVSMDGA
PYLRKIDLRMYKSYDELSNALSNMFSSFTMGKHGGEEGMIDFMNERKLMDLVNSWDYVPS
YEDKDGDWMLVGDVPWPMFVDTCKRLRLMKGSDAIGLAPRAMEKCKSRA
>NP_001329483.1 indole-3-acetic acid inducible 14 [Arabidopsis thaliana]
MNLKETELCLGLPGGTETVESPAKSGVGNKRGFSETVDLKLNLQSNKQGHVDLNTNGAPK
EKTFLKDPSKPPAKAQVVGWPPVRNYRKNVMANQKSGEAEEAMSSGGGTVAFVKVSMDGA
PYLRKVDLKMYTSYKDLSDALAKMFSSFTMGSYGAQGMIDFMNESKVMDLLNSSEYVPSY
EDKDGDWMLVGDVPWPMFVESCKRLRIMKGSEAIGLGKFSFLFVSISGSFLFFQ
>NP_188173.1 indole-3-acetic acid inducible 19 [Arabidopsis thaliana]
MEKEGLGLEITELRLGLPGRDVAEKMMKKRAFTEMNMTSSGSNSDQCESGVVSSGGDAEK
VNDSPAAKSQVVGWPPVCSYRKKNSCKEASTTKVGLGYVKVSMDGVPYLRKMDLGSSQGY
DDLAFALDKLFGFRGIGVALKDGDNCEYVTIYEDKDGDWMLAGDVPWGMFLESCKRLRIM
KRSDATGFGLQPRGVDE
>NP_191769.1 indole-3-acetic acid inducible 30 [Arabidopsis thaliana]
MGRGRSSSSSSIESSCKSNPFGVSSSNTRNLSTDLRLGLSFGSSSGQYYNGGDNHEYDGV
GAAEEMMIMEEEEQNECNSVGSFYVKVNMEGVPIGRKIDLLSLNGYHDLITTLDYMFNAS
ILWAEEEDMCSEKSHVLTYADKEGDWMMVGDVPWEMFLSSVRRLKISRAYHY
>NP_001325417.1 indole-3-acetic acid inducible 20 [Arabidopsis thaliana]
MGRGRSSSSSSIESSSKSNPFGASSSTRNLSTDLRLGLSFGTSSGTQYFNGGYGYSVAAP
AVEDAEYVAAVEEEEENECNSVGSFYVKVNMEGVPIGRKIDLMSLNGYRDLIRTLDFMFN
ASILWAEEEDMCNEKSHVLTYADKEGDWMMVGDVPWE
>NP_001327812.1 indole-3-acetic acid inducible 30 [Arabidopsis thaliana]
MGRGRSSSSSSIESSCKSNPFGVSSSNTRNLSTDLRLGLSFGSSSGQYYNGGDNHEYDGV
GAAEEMMIMEEEEQNECNSVGSFYVKVNMEGVPIGRKIDLLSLNGYHDLITTLDYMFNAS
ILWAEEEDMCSEKSHVLTYADKEGDWMMVGDVPWE
>NP_851275.1 indole-3-acetic acid inducible 9 [Arabidopsis thaliana]
MSPEEELQSNVSVASSSPTSNCISRNTLGGLKEHNYLGLSDCSSVGSSTLSPLAEDDKAT
ISLKATELTLGLPGSQSPARDTELNLLSPAKLDEKPFFPLLPSKDEICSSSQKNNASGNK
RGFSDTMDQFAEAKSSVYTEKNWMFPEAAATQSVTKKDVPQNIPKGQSSTTNNSSSPPAA
KAQIVGWPPVRSYRKNTLATTCKNSDEVDGRPGSGALFVKVSMDGAPYLRKVDLRSYTNY
GELSSALEKMFTTFTLGQCGSNGAAGKDMLSETKLKDLLNGKDYVLTYEDKDGDWMLVGD
VPWEMFIDVCKKLKIMKGCDAIGLAAAPRAMEKSKMRA
>NP_001318885.1 indole-3-acetic acid inducible 9 [Arabidopsis thaliana]
MSPEEELQSNVSVASSSPTSNCISRNTLGGLKEHNYLGLSDCSSVGSSTLSPLAEDDKAT
ISLKATELTLGLPGSQSPARDTELNLLSPAKLDEKPFFPLLPSKDEICSSSQKNNASGNK
RGFSDTMDQFAEAKSSVYTEKNWMFPEAAATQSVTKKDVPQNIPKGQSSTTNNSSSPPAA
KAQIVGWPPVRSYRKNTLATTCKNSDEVDGRPGSGALFVKVSMDGAPYLRKVDLRSYTNY
GELSSALEKMFTTFTLGQCGSNGAAGKDMLSETKLKDLLNGKDYVLTYEDKDGDWMLVGD
VPWEMFIDVCKKLKIMKGCDAIGLAPRAMEKSKMRA
>NP_188943.1 indole-3-acetic acid inducible 2 [Arabidopsis thaliana]
MAYEKVNELNLKDTELCLGLPGRTEKIKEEQEVSCVKSNNKRLFEETRDEEESTPPTKTQ
IVGWPPVRSSRKNNNSVSYVKVSMDGAPYLRKIDLKTYKNYPELLKALENMFKVMIGEYC
EREGYKGSGFVPTYEDKDGDWMLVGDVPWDMFSSSCKRLRIMKGSDAPALDSSL
>NP_001326722.1 indole-3-acetic acid inducible 2 [Arabidopsis thaliana]
MGGLKLRVPLLSPCLFLAFHASDNTSLSSFNPNFDAPLYISLSPFLQNSSTSSPRTRTRR
RRTRQEEQSTQENTQEGNTKIDIDPKAMAYEKVNELNLKDTELCLGLPGRTEKIKEEQEV
SCVKSNNKRLFEETRDEEESTPPTKTQIVGWPPVRSSRKNNNSVSYVKVSMDGAPYLRKI
DLKTYKNYPELLKALENMFKVMIGEYCEREGYKGSGFVPTYEDKDGDWMLVGDVPWDMFS
SSCKRLRIMKGSDAPALDSSL
>NP_193192.1 indole-3-acetic acid inducible [Arabidopsis thaliana]
MEVTNGLNLKDTELRLGLPGAQEEQQLELSCVRSNNKRKNNDSTEESAPPPAKTQIVGWP
PVRSNRKNNNNKNVSYVKVSMDGAPYLRKIDLKMYKNYPELLKALENMFKFTVGEYSERE
GYKGSGFVPTYEDKDGDWMLVGDVPWDMFSSSCQKLRIMKGSEAPTAL
>NP_171920.1 AUX/IAA transcriptional regulator family protein [Arabidopsis thaliana]
MDEFVNLKETELRLGLPGTDNVCEAKERVSCCNNNNKRVLSTDTEKEIESSSRKTETSPP
RKAQIVGWPPVRSYRKNNIQSKKNESEHEGQGIYVKVSMDGAPYLRKIDLSCYKGYSELL
KALEVMFKFSVGEYFERDGYKGSDFVPTYEDKDGDWMLIGDVPWEMFICTCKRLRIMKGS
EAKGLGCGV
>NP_001322162.1 AUX/IAA transcriptional regulator family protein [Arabidopsis thaliana]
MGEKESVPTNVPKKMGHTFASKLLLLLPTSLAFFPLSLIQKTVSSLSTSIYLYSPLTCIK
HSASSKPLIFIISSFSISLLSFKDNNQKLFFLSSPAILEEMDEFVNLKETELRLGLPGTD
NVCEAKERVSCCNNNNKRVLSTDTEKEIESSSRKTETSPPRKAQIVGWPPVRSYRKNNIQ
SKKNESEHEGQGIYVKVSMDGAPYLRKIDLSCYKGYSELLKALEVMFKFSVGEYFERDGY
KGSDFVPTYEDKDGDWMLIGDVPWEMFICTCKRLRIMKGSEAKGLGCGV
>NP_199183.1 AUX/IAA transcriptional regulator family protein [Arabidopsis thaliana]
MEKVDVYDELVNLKATELRLGLPGTEETVSCGKSNKRVLPEATEKEIESTGKTETASPPK
AQIVGWPPVRSYRKNNVQTKKSESEGQGNYVKVSMDGAPYLRKIDLTMYKQYPELMKSLE
NMFKFSVGEYFEREGYKGSDFVPTYEDKDGDWMLVGDVPWEMFVSSCKRLRIMKGSEVKG
LGCGGL
>MsG0180004486.01
MTNVGDAERDKYSLINFEETELRLGLPGAGDHGESPVKNSCGKRGFSETANVDLKLNLSP
INDSASSSSTIASVAENKGKDTTTSATVAPPPRAKAQVVGWPPVRSFRKNIVNVQKSNNE
SEADKSTSGGGNGAFVKVSMDGAPYLRKVDLKLYKSYQELSDALAKMFSSFTIDNCGSQV
TKDFMNESKLIDLLNGSDYVPTYEDKDGDWMLVGDVPWDTKGSGKMQEQKLKSLLCSDKN
PLLVDKSASQGSKLARVRSRLI
>MsG0480021676.01
MESSDKFSQRSNNGLNLKATELRLGLPGSESPERNNDLLEEKNAYSLCMLNGLFSRAKRG
FSDAIEIGLKKDSSNQQGSVVKDRIQQSSNPLNEKKKSQIYGSAAKEQIVGWPPIRSFRK
NSMATQSQKNDNDDVEAKFGCLYVKVSMDGAPYLRKVDLKFFGTYKELSSALEKMFSCFT
ISQFGSHGVFGQGNLCESRLMDLLHGSEYVLTYEDKDGDWMLVGDVPWKMFIDSCKRLRI
MKSSEAIGLGESHIYDNLSPRAMEKCKSRN
>MsG0880047279.01
MEGIPIGRKLNLLEHHSYDGLIKALCHMFRTTILCPNSQPLNSWNFHVLTYEDQEGDWMM
VGDVPWEMFLSSVKRLKITRANSC
>MsG0180004158.01
MDMKTAMSVLQTGYNVSSRTPTLKLRISTLDFVEKLAKKNMATMGHGLNLKETELCLGLP
GGGGGGGGGGSEVETPRASAKRGFSETVDLKLNLQTKEDLNEKSASKEKTLLKDPAKPPA
KAQVVGWPPVRSYRKNMMAQKVNNTEDTEKTTSNTTAAAFVKVSMDGAPYLRKVDLTMYK
TYKDLSDALAKMFSSFTTGNYGAQGMIDFMNESKLMDLLNSSEYVPTYEDKDGDWMLVGD
VPWEMFVGSCKRLRIMKGSEAIGLGMNLSIYLTCINILYLTHGTPRAMEKCKNRS
>MsG0680035708.01
MESSDKFSQRSNNGLNLKATELRLGLPGSESPERDNDLLEEKNAYSLCMLNGLFSRAKRG
FSDAIEIGLKKDSSNQQGSVVKDRIQQSSNPLNEKKKSQIYGSAAKEQIVGWPPIRSFRK
NSMATQSQKNDNDDVEAKFGCLYVKVSMDGAPYLRKVDLKFFGTYKELSSALEKMFSCFT
ISQFGSHGVFGQGNLCESRLMDLLHGSEYVLTYEDKDGDWMLVGDVPWKMFIDSCKRLRI
MKSSEAIGLGESHIYDNLCLKYSLRTKSHGKVQKSQLAK
>MsG0480023832.01
MIVGFKLISFFSIRFLCESGRKLWMASNPIFPENSMVSQPPKNDADAEANSECIYVKVSM
EGAPYLRKVDLNGFLSSYRELSSAPSKRCSSLFYIVSSYLLVIVFSHILCSDVFTPMHDH
KYLSIGGSPSWFRICATYEDKDGDWMLVGDVPWEMFTESCKRLRIMKSSEAIGLAPRAME
KCKSRN
>MsG0180003906.01
MEVAGLKKEEKMVFEETELRLGLGLPGKTTEVIRKRGFSETESESETNTVDLKLNLSTKE
GATDPQFKPKEKALLLSDSGVKPPAKAQVVGWPPVRSFRKNMFAAQKSSGGSEESEKKNS
TNPISFVKVSMDGAPYLRKVDLKMYKSYPELSDALAKMFNSFTTGIKDFMNESNKLMDLL
NSSDYVPTYEDKDGDWMLVGDVPWEMFIDSCKRLRIMKGKEAIGLGYKITVIFIIYISAP
RAMEKCKNRS
>MsG0480018452.01
MAREGFGLEITELRLGLPCGEPQKNEKKRMFSEIDGGGEENGGSGDEKIEKKNQVVGWPP
VCSYRKKNMNEGSKMYMKVSMDGAPYLRKIDLDLHKGYLELALALEKLFGCCGIEEALKD
ADNCEHVPIYEDKDGDWMLVGDVPWEMFIESCKRLRIMKRSDAKGFGLQPKGSLKRFI
>MsG0780040698.01
MDLMLNLSSKEATAEVDPSDKTKTLQKEKTLLPADPAKPPAKAQVVGWPPVRSYRKNMLA
MQKSESEKNSSSNFNAITFVKVSMDGAPYLRKVDLKLYTSYSQLSDALGKMFSSFTIGNC
ESQGMKDFMNESKLMDLLNNSDYVPTYETRMVTGCLSVTSHGSKSFYEFSMMFWNHATFA
YHERKEAIGIAPRAMEKCRTGARLASRPCSPPAPSFVIFWYLLGLYLLKQR
>MsG0180004270.01
MALDFVEKLAKKNMATMGHGLNLKETELCLGLPGGGGGGGGGGSEVETPRASAKRGFSET
VDLKLNLQTKEDLNEKSASKEKTLLKDPAKPPAKAQVVGWPPVRSYRKNMMAQKVSMDGA
PYLRKVDLTMYKTYKDLSDALAKMFSSFTTGMIDFMNESKLMDLLNSSEYVPTYEDKDGD
WMLVGDVPWEMFVGSCKRLRIMKGSEAIGLGMNLSIYLTCINILYLTHGTPRAMEKCKNR
S
>MsG0780040694.01
MEVVGMKKENMGFEETELRLGIGFLGNNGSATATEGAEATAEVDPSDKTTKTLQKRRPFC
LQILPSLLQRMKDFMNESKLMDLLNNSDYVPTYEDKDGDWMLVGDVPWELSTLTWTLHVN
QDFVESCKRLRIMKGKEAIGIG
>MsG0280011282.01
MSTPLEHDYIGLANNPSMDKTSSSLNFKETELRLGLPGCESPDRKSVATAAAGGVSFFAN
KDLKNINVCSSPLKNLVASVGAKRGFSDAIDESSGKWSFSMNDGSEGAALFSPRGGNVGK
NLVGLETQTNIQKINTNATKNIKEVLHQSVHEKNKQVNGTNEHANAPAAKAQVVGWPPIR
SFRKNTMASNLSKNNDEAEGKPGFDCLYVKVSMDGAPYLRKVDLKTYNNYMELSSALEKM
FTCFTIGQCNSPGLPGKDGLSESSLRDLLHGSEYVLTYEDKDGDWMLVGDVPWGMFADSC
RRLRIMKGSEAIGLGMKVYTLDLFKEVVDKLLH
>MsG0580028330.01
MSLPRLGIGDEESKNNVTLLEKSVCLNGSKPKEFNYMGLSSSNCSSVDSSVPKIQSFKDE
TKSNLNLKATELRLGLPGSLSPERDSSDFCLRSSKQFDEKPLFPLHPQKDDHLFESKPAV
LGNKRGFSDAMNVFSEGKLKPSSKMLENVAGQKVKADEIATVKIGLERPNGVGESKPSLN
GSATNGNSTAPASKAQVVGWPPIRSFRKNSLTTASKNNEEVDGKLGSGGAVFVKVSMDGA
PYLRKVDLKNYTAYSQLSSSLEKMFSCFTIGQCESHGNQMLNETKLRDLLHGSEYVITYE
DKDGDWMLVGDVPWEMFIDTCRRLRIMKSSDAIGLGYISNSSTNYVLWSILQPPEQLKKV
KAGTKQYQ
>MsG0180001660.01
MDGAPYLRKIDLRIYGGYPELLKALETMFKLTIVLKALTLTHLGWSDGIGLGLRSAAPNI
SSRGSNLIVCLLDVHIQKLIELAFICSMFVTSCKRLRIMKGTEARGLGCGV
>MsG0780040693.01
MGSYIETELIINHKDTELRLGLPGSDDEQSCNGGSIVRSNKRSFSSETSVEEESISKSSG
DSNSTTTSDHDQDTVQPTKVQVVGWPPIRSFRKNSLQQNKVEDGSGMYVKVSMAGAPYLR
KIDLKVYKNYSELLKVLENMFKCTFGEYSEREGYNGSEHAPTYEDKDGDWMLVGDVPWNM
FISSCKRLKIVKGSEAKGEYRRQIILMAIALKSYCFLQLKKPETGFQVGVSSKKATIISI
KRYTSVSASATRSIEAISISETFNKLKKQGKVALIPYITAGDPDLPTTAEALKVLDSCGS
DIIELGVPYSDPLADGPVIQAASTRSLARGTDFDSIIYMLKEVVPELSTPVALFTYYNPI
LKRGTERFMSIVKDIGVHGLVVPDVPLEESEFLRTEAKKNGIELVLLTTPTTPTNRMKAI
VDGAEGFVYLVRASVNYANFGYFSVSSLGVTGTRASVSDKVQALLREIKEATTKPVAVGF
GISTAEQVKQVAGWGADGVIVGSAMVKLLGEAKSPREGLKELENFTRSLRSALD
>MsG0180003907.01
MENSLGNHQTEMNLKATELRLGLPGSDEVEKLPCNFSILRNNKRSSPEASDVDSMSKNNL
NSSNGSSHTTNDDQDNAPPSKAQVVGWPPIRSYRKNSLQQKKGEEVGMYLKVSMAGAPYL
RKIDLKVYNSYSELLKVLENMFKCTIGEYSEREGYNGSEFVPTYEDKDGDWMLVGDVPWE
MFMSSCKRLRIMKGSEAKGLGCF
>MsG0180004272.01
MENSVAYENDLNMKATELRLGLPGTEQNEEQTAKISNKRPLTETSKDSGSKTSDDAAPPS
KAKIVGWPPIRSYRKNSLQEAEASGIYVKVSLDGAPYLRKIDLRVYGGYAQLLKALESMF
KLTIGDYSEKKVIKDLNMNLHMKIKMVIGC
>MsG0180004160.01
MENSVAYENDLNMKATELRLGLPGTEQNEEQKAKISNKRPLTETSKDSGSKTSDDAAPPS
KAKIVGWPPIRSYRKNSLQEAEASGIYVKVSLDGAPYLRKIDLRVYGGYAQLLKALESMF
KLTIGDYSEKEGYKGSEYEPTYEDKDGDWMLVGDVPWDMFVTSCKRLRIMKGTEARGV
